# Supplementary material for: ADAMTS9-AS2 acts as an epigenetic brake to constrain DNMT3B-mediated CADM2 silencing in esophageal squamous cell carcinoma metastasis
Source: Front Immunol. 2026 Mar 6;17:1752827. doi: 10.3389/fimmu.2026.1752827 (PMC13003458; doi:10.3389/fimmu.2026.1752827)
Supplement: Supplementary file 1 [file Table1.xlsx]

## Sheet: Sheet1
	Sup. Table 1. Clinical and pathological characteristics of the ESCC patient cohort (Cohort 1)
ID	Gender	Age	Ethnicity	Tumor Location	Size	Differentiation Grade	TNM Stage	Overall Stage	Pathological Diagnosis
803	Female	61	Han	Middle	2.5x1.5x1.4 cm	Moderate	T2N0M0	I	Esophageal squamous cell carcinoma
804	Male	53	Han	Middle	4.5x2.7x1.5 cm	Moderate	T3N1M0	III	Esophageal squamous cell carcinoma
808	Male	68	Han	Middle	2.5x2.5x0.6 cm	Moderate	T1N0M0	I	Esophageal squamous cell carcinoma
815	Male	60	Han	Lower	5.0x3.5x0.6 cm	Poor	T2N1M0	II	Esophageal squamous cell carcinoma
816	Male	48	Han	Lower	3.0x2.0x1.0 cm	Moderate	T3N0M0	II	Esophageal squamous cell carcinoma
817	Female	72	Han	Middle	4.0x3.0x1.0 cm	Moderate	T3N1M0	III	Esophageal squamous cell carcinoma
818	Male	42	Han	Middle	5.5x4.0x0.7 cm	Moderate	T3N0M0	II	Esophageal squamous cell carcinoma
823	Male	61	Han	Middle	4.0x3.0x1.5 cm	Moderate-Poor	T2N0M0	I	Esophageal squamous cell carcinoma
838	Female	73	Han	Middle	7.2x3.5x1.0 cm	Moderate-Poor	T3N0M0	II	Esophageal squamous cell carcinoma
839	Male	48	Han	Middle	5.5x5.0x1.5 cm	Moderate	T3N2M0	III	Esophageal squamous cell carcinoma
841	Male	71	Han	Middle	3.0x2.0x1.2 cm	Moderate	T3N2M0	III	Esophageal squamous cell carcinoma
843	Male	64	Han	Upper	2.0x1.5x0.8 cm	Poor	T2N0M0	I	Esophageal squamous cell carcinoma
845	Male	66	Han	Lower	3.5x3.0x1.0 cm	Moderate-Poor	T4N2M0	III	Esophageal squamous cell carcinoma
854	Male	66	Han	Middle	4.0x2.4x0.5 cm	Moderate-Poor	T2N0M0	I	Esophageal squamous cell carcinoma
860	Male	50	Han	Lower	6.5x4.5x1.5 cm	Well	T3N0M0	II	Esophageal squamous cell carcinoma
868	Male	60	Han	Middle	3.0x2.5x1.0 cm	Moderate	T3N1M0	III	Esophageal squamous cell carcinoma
870	Male	75	Han	Lower	3.5x2.5x1.2 cm	Well	T3N0M0	II	Esophageal squamous cell carcinoma
876	Male	68	Han	Middle	3.5x3.0x1.3 cm	Poor	T3N0M0	II	Esophageal squamous cell carcinoma
855	Male	68	Han	Lower	3.0x2.0x0.6 cm	Well-Moderate	T3N0M0	II	Esophageal squamous cell carcinoma
917	Female	58	Han	Middle	2.5x1.5x1.5 cm	Moderate	T2N2M0	III	Esophageal squamous cell carcinoma
933	Male	77	Han	Middle	3.5x2.5x1.0 cm	Well-Moderate	T3N0M0	II	Esophageal squamous cell carcinoma
942	Male	74	Han	Middle	3.0x2.0x1.5 cm	Moderate	T3N2M0	III	Esophageal squamous cell carcinoma
944	Male	64	Han	Middle	3.5x2.0x0.7 cm	Moderate	T3N0M0	II	Esophageal squamous cell carcinoma
973	Female	72	Han	Lower	5.7x2.5x1.0 cm	Well-Moderate	T4N1M0	III	Esophageal squamous cell carcinoma
