# Supplementary material for: ADAMTS9-AS2 acts as an epigenetic brake to constrain DNMT3B-mediated CADM2 silencing in esophageal squamous cell carcinoma metastasis
Source: Front Immunol. 2026 Mar 6;17:1752827. doi: 10.3389/fimmu.2026.1752827 (PMC13003458; doi:10.3389/fimmu.2026.1752827)
Supplement: Supplementary file 2 [file Table2.xlsx]

## Sheet: Feuil1
Sup. Table 2. Clinicopathological details and IHC scoring of ESCC patients with lymph node metastasis (Cohort 2)
No.	ID	Sex	Age	Pathological Diagnosis	Location	Tumor Size	Pathological Stage
1	b202302755	Male	60	Esophageal squamous cell carcinoma	Middle segment	3.5×2.2×0.8 cm	II
2	b202303725	Female	57	Esophageal squamous cell carcinoma	Middle segment	3.5×1.5×0.7 cm	II
3	b202309476	Male	54	Esophageal squamous cell carcinoma	Middle segment	3.0×2.0×0.5 cm	II
4	b202311070	Male	58	Esophageal squamous cell carcinoma	Middle segment	3.5×3.0×1.2 cm	II
5	b202311393	Male	58	Esophageal squamous cell carcinoma	Middle segment	1.7×1.5×0.6 cm	II
6	b202311941	Male	64	Esophageal squamous cell carcinoma	Middle-lower segment	11.0×2.5×2.5 cm	II
7	b202312247	Male	59	Esophageal squamous cell carcinoma	Middle segment	4.0×2.0×0.7 cm	II
8	b202313838	Male	65	Esophageal squamous cell carcinoma	Lower segment	2.5×2.5×1.2 cm	II
9	b202315408	Male	62	Esophageal squamous cell carcinoma	Middle segment	3.0×2.5×1.0 cm	II
10	b202315749	Male	57	Esophageal squamous cell carcinoma	Middle segment	4.0×3.0×1.1 cm	II
