# Supplementary material for: ADAMTS9-AS2 acts as an epigenetic brake to constrain DNMT3B-mediated CADM2 silencing in esophageal squamous cell carcinoma metastasis
Source: Front Immunol. 2026 Mar 6;17:1752827. doi: 10.3389/fimmu.2026.1752827 (PMC13003458; doi:10.3389/fimmu.2026.1752827)
Supplement: Supplementary Table 3 — Differentially methylated positions within the CADM2 locus identified by genome-wide screening. [file Table3.xlsx]

## Sheet: CADM2.850K.result
		ca_973	con_973	ca_962	con_962	ca_944	con_944	ca_942	con_942	ca_933	con_933	P-Value	Adjust Pval	Beta-Difference	Mean_ca_973_ca_962_ca_944_ca_942_ca_933	Mean_con_973_con_962_con_944_con_942_con_933	ILMNID	NAME	ADDRESSA_ID	ALLELEA_PROBESEQ	ADDRESSB_ID	ALLELEB_PROBESEQ	INFINIUM_DESIGN_TYPE	NEXT_BASE	COLOR_CHANNEL	FORWARD_SEQUENCE	GENOME_BUILD	CHR	MAPINFO	SOURCESEQ	STRAND	UCSC_REFGENE_NAME	UCSC_REFGENE_ACCESSION	UCSC_REFGENE_GROUP	UCSC_CPG_ISLANDS_NAME	RELATION_TO_UCSC_CPG_ISLAND	PHANTOM4_ENHANCERS	PHANTOM5_ENHANCERS	DMR	450K_ENHANCER	HMM_ISLAND	REGULATORY_FEATURE_NAME	REGULATORY_FEATURE_GROUP	GENCODEBASICV12_NAME	GENCODEBASICV12_ACCESSION	GENCODEBASICV12_GROUP	GENCODECOMPV12_NAME	GENCODECOMPV12_ACCESSION	GENCODECOMPV12_GROUP
	cg00723620	0.76	0.914	0.843	0.911	0.645	0.932	0.841	0.919	0.888	0.873	0.0180558	0.14568	-0.1144	0.7954	0.9098	cg00723620	cg00723620	91771439	AACATCTAAACTATTAAAATAATTCACTAATAAATCACAATCTACACTTC			II			AGAGTGCACTGTGTTAAGGCAGAATGTATTACGTGTGAATAAGAAGTGTCCAGTAATTTT[CG]AAGTGCAGATTGTGATCCATTAGTGAATTACCTTAACAGTTCAGATGTTTATGACAAGAA	37	3	85553089	CGAAGTGCAGATTGTGATCCATTAGTGAATTACCTTAACAGTTCAGATGT	F	CADM2;CADM2;CADM2;CADM2;CADM2;CADM2	NM_001256505;NM_001256504;NM_001256503;NM_001256502;NM_001167675;NM_001167674	TSS1500;TSS1500;TSS1500;TSS1500;Body;Body
	cg00877476	0.791	0.619	0.803	0.881	0.76	0.788	0.767	0.803	0.901	0.698	0.438876	0.684887	0.0466	0.8044	0.7578	cg00877476	cg00877476	70717992	ATATCTAATATATTTATTCTCTTCTTATACAACCTTTCCTTAATACCAAC			II			GAATCTGTCTAATATCTAATATGTTTGTTCTCTTCTTGTGCAACCTTTCCTTGGTACCAG[CG]GCTGCTTCAAAGAATAAAGTTAAAGGTGAGCTCCTGTTTATTCTGCATGAGTCATCATCA	37	3	85775672	TATCTAATATGTTTGTTCTCTTCTTGTGCAACCTTTCCTTGGTACCAGCG	R	CADM2;CADM2;CADM2;CADM2;CADM2;CADM2;CADM2;CADM2;CADM2	NM_153184;NM_001167675;NM_001256504;NM_001256505;NM_001256504;NM_001256503;NM_001256502;NM_001167675;NM_001167674	1stExon;ExonBnd;ExonBnd;5'UTR;5'UTR;5'UTR;5'UTR;Body;Body										CADM2;CADM2	ENST00000405615.2;ENST00000383699.3	1stExon;ExonBnd	CADM2;CADM2	ENST00000405615.2;ENST00000383699.3	1stExon;ExonBnd
	cg01285086	0.748	0.736	0.92	0.84	0.707	0.809	0.73	0.818	0.809	0.784	0.952464	0.980535	-0.0146	0.7828	0.7974	cg01285086	cg01285086	30795266	AAATTACCCTTTAAAATCTCTACCAAACCTACAAAAAACTTAAATAACAC			II			CCATTTATTACAATGCAAGAAGAGGAAAATTGAGGTTAGTAAACAATTATTAGACCCTGA[CG]TGCTATCCAAGCTTCTTGTAGGTTTGGCAGAGATTTTAAAGGGCAATTTAGAAACTGTTT	37	3	85877309	CGTGCTATCCAAGCTTCTTGTAGGTTTGGCAGAGATTTTAAAGGGCAATT	F	CADM2-AS2;CADM2;CADM2;CADM2;CADM2;CADM2;CADM2;CADM2	NR_046752;NM_001256505;NM_001256504;NM_001256503;NM_001256502;NM_001167675;NM_001167674;NM_153184	TSS200;5'UTR;5'UTR;5'UTR;5'UTR;Body;Body;Body										CADM2-AS2	ENST00000467225.1	TSS200	CADM2-AS2	ENST00000467225.1	TSS200
	cg01415327	0.776	0.839	0.687	0.834	0.748	0.856	0.674	0.883	0.92	0.856	0.104408	0.330954	-0.0926	0.761	0.8536	cg01415327	cg01415327	87778320	AATCCTACAAAACAATCCCTTACTCAAAAAAAAACTTCTATTCAAAATAC			II			TTTCAATAGTAAGTCAAAGTAGACTATATCACTTCAGAAGTATTTAGAGGTATCTAATTA[CG]CATTTTGAACAGAAGTTTTCCTTTGAGTAAGGGACTGTCCTGTAGGACTGTTCTAATTTT	37	3	85774739	CGCATTTTGAACAGAAGTTTTCCTTTGAGTAAGGGACTGTCCTGTAGGAC	F	CADM2;CADM2;CADM2;CADM2;CADM2;CADM2;CADM2	NM_153184;NM_001256505;NM_001256504;NM_001256503;NM_001256502;NM_001167675;NM_001167674	TSS1500;5'UTR;5'UTR;5'UTR;5'UTR;Body;Body										CADM2	ENST00000405615.2	TSS1500	CADM2	ENST00000405615.2	TSS1500
	cg01855027	0.725	0.714	0.634	0.715	0.578	0.702	0.651	0.738	0.708	0.719	0.132408	0.373237	-0.0584	0.6592	0.7176	cg01855027	cg01855027	98760950	CCACCATACTTTAAATCTAAAACAATAATCCCCAACCTTTTTAATACCAC			II			AAACCATCCTCACCCAGCCCCTTTCCATCTGTGGAAAAATTATCTTCCACGAAACTGGTT[CG]TGGTATCAAAAAGGTTGGGGACCACTGCTCTAGACTTAAAGCATGGTGGGGCCAGTATTT	37	3	85140079	CGTGGTATCAAAAAGGTTGGGGACCACTGCTCTAGACTTAAAGCATGGTG	F	CADM2;CADM2	NM_001167675;NM_001167674	Body;Body						TRUE
	cg03020181	0.808	0.868	0.871	0.916	0.763	0.944	0.814	0.935	0.947	0.922	0.0554264	0.242935	-0.0764	0.8406	0.917	cg03020181	cg03020181	93682445	ATACTCTTCATTTTATATTTTTCATACCAAAATAATCCTAAAACAAAAAC			II			CACGGGGGAGCCTGAAAATGTGCGTGTTTGCCATTGTGTTAAATGTGTGAATGATGTTGA[CG]CTCCTGTTTCAGGATCACTTTGGTATGAAAAATATAAAATGAAGAGTATCAGTAAACTAT	37	3	85938637	CGCTCCTGTTTCAGGATCACTTTGGTATGAAAAATATAAAATGAAGAGTA	F	CADM2;CADM2;CADM2	NM_001167675;NM_001167674;NM_153184	Body;Body;Body						TRUE
	cg03147002	0.037	0.047	0.046	0.087	0.05	0.1	0.125	0.095	0.061	0.208	0.0599783	0.25211	-0.0436	0.0638	0.1074	cg03147002	cg03147002	84800250	ACTAATAAATAAACAAATACAACCACCATCTACTCTAAAAATCCAAATAC			II			TTGCTACTGCAGCTGGTGAGTGGGCAGGTGCAGCCACCATCTGCTCTAGGAGTCCAAATG[CG]CAGAAGAACCTCGCACCCAGGACCTGGCCCAGGCACCACGAATTCCAGAACATGCTGGGG	37	3	85007732	CTGGTGAGTGGGCAGGTGCAGCCACCATCTGCTCTAGGAGTCCAAATGCG	R	CADM2;CADM2	NM_001167674;NM_001167675	TSS1500;TSS1500	chr3:85008284-85008837	N_Shore						3:85007634-85008266	Unclassified_Cell_type_specific	CADM2;CADM2;CADM2	ENST00000383699.3;ENST00000485126.1;ENST00000407528.2	TSS1500;TSS1500;TSS1500	CADM2;CADM2;CADM2;CADM2	ENST00000383699.3;ENST00000473523.1;ENST00000485126.1;ENST00000407528.2	TSS1500;TSS1500;TSS1500;TSS1500
	cg03202213	0.958	0.928	0.962	0.952	0.858	0.96	0.895	0.967	0.953	0.949	0.328534	0.592291	-0.026	0.9252	0.9512	cg03202213	cg03202213	22681115	TTAATAACCATAACAACAATTTAAATTTATACCCTCATATAATCTATAAC			II			CTGATAAATTCTTAGGTGTTGCTGGTGCTGCTGGTCTGAGAACCACATATTTAGTAGTAA[CG]CTATAGATTATATGAGGGTACAAATCCAAATTGCTGTCATGGTTATCAACAAGACTCAGA	37	3	85006115	CGCTATAGATTATATGAGGGTACAAATCCAAATTGCTGTCATGGTTATCA	F				chr3:85008284-85008837	N_Shelf
	cg03416562	0.164	0.421	0.297	0.227	0.125	0.332	0.274	0.36	0.167	0.335	0.0327974	0.189703	-0.1296	0.2054	0.335	cg03416562	cg03416562	33760873	AATAAAATCTCTATAAAATTATCTCAACRCRAATTAAAAACCTAAATAAC			II			GAGTCCCATTTCTCACCTTTCACACCCCCATCCTCACACAAGTAACCCGGGTGTCTGACA[CG]TTACTTAGGTTTTTAATCCGCGCTGAGACAATCTCACAGAGACCCTACTTCACCTCTCAG	37	3	85010677	GTAGGGTCTCTGTGAGATTGTCTCAGCGCGGATTAAAAACCTAAGTAACG	F	CADM2;CADM2	NM_001167675;NM_001167674	Body;Body	chr3:85008284-85008837	S_Shore					3:85093296-85093504
	cg03455765	0.464	0.76	0.424	0.634	0.391	0.772	0.495	0.725	0.419	0.783	0.000152949	0.0306383	-0.2962	0.4386	0.7348	cg03455765	cg03455765	98768446	TCCTCTCTTCCTTCAACATTTCCCTATAAATTATCTATTCAATACAATAC			II			TTGGGGTCGCCTCCTCTCTTCCTTCAACATTTCCCTGTGAATTGTCTATTCAGTGCAGTG[CG]AAATAACTGTTTGCTGGTGCCTCTCTCTCAGCCTGGAGGAGGATTTACTCTTTCTCTACC	37	3	85011052	CGCACTGCACTGAATAGACAATTCACAGGGAAATGTTGAAGGAAGAGAGG	R	CADM2;CADM2	NM_001167675;NM_001167674	Body;Body	chr3:85008284-85008837	S_Shelf
	cg03472610	0.641	0.757	0.624	0.872	0.732	0.89	0.725	0.874	0.819	0.728	0.0413499	0.211244	-0.116	0.7082	0.8242	cg03472610	cg03472610	34615974	ACTTTCCAATAAAACTTACTAAAACACTTCTCRAATTCCTATCCAACACC			II			ACACAAATAAAACTTTCCAGTGGAGCTTGCTGGAGCACTTCTCGAATTCCTATCCAGCAC[CG]TCATTCTACAATCTGTTTTCTTTCAAAGGGAATATATTTCAACTGAGATTTTTCCTCTTT	37	3	85792009	CGGTGCTGGATAGGAATTCGAGAAGTGCTCCAGCAAGCTCCACTGGAAAG	R	CADM2;CADM2;CADM2	NM_001167675;NM_001167674;NM_153184	Body;Body;Body						TRUE
	cg03753411	0.037	0.031	0.028	0.06	0.032	0.063	0.399	0.058	0.028	0.158	0.77357	0.896549	0.0308	0.1048	0.074	cg03753411	cg03753411	72740282	ACTAAACCCTTCCTAAATACAAAACRCTAATTAATAAAAACAATTATCTC			II			GGTGGCGATTGGCTGAACCCTTCCTGAGTGCAAAGCGCTGATTAATGAAGGCAGTTGTCT[CG]CCTGCAAGTTCGGGCGAGACATCTCTAAAGAGGTAAGATCCGCCAGGGGTGCTGAATGGG	37	3	85007878	CTGAACCCTTCCTGAGTGCAAAGCGCTGATTAATGAAGGCAGTTGTCTCG	R	CADM2;CADM2	NM_001167675;NM_001167674	TSS1500;TSS1500	chr3:85008284-85008837	N_Shore			DMR		3:85090497-85092079	3:85007634-85008266	Unclassified_Cell_type_specific	CADM2;CADM2;CADM2	ENST00000383699.3;ENST00000485126.1;ENST00000407528.2	TSS1500;TSS1500;TSS1500	CADM2;CADM2;CADM2;CADM2	ENST00000383699.3;ENST00000473523.1;ENST00000485126.1;ENST00000407528.2	TSS1500;TSS1500;TSS1500;TSS1500
	cg04416247	0.728	0.411	0.648	0.755	0.69	0.593	0.7	0.687	0.865	0.456	0.107074	0.33508	0.1458	0.7262	0.5804	cg04416247	cg04416247	23781101	AAAAAAACATTACCTTTAAATACTAAAATTCAAAAAACTCAAATCTTCCC			II			ATCAACTGTAAGGTATTGCTCTATTTTCAAAATTACAAACATCTAAACAGCAATCTGTCA[CG]GGAAGACCTGAGTTCTTTGAATTTCAGTATTTAAAGGCAATGTTTCCTCCAATTCCTAAC	37	3	85213671	CGGGAAGACCTGAGTTCTTTGAATTTCAGTATTTAAAGGCAATGTTTCCT	F	CADM2;CADM2	NM_001167675;NM_001167674	Body;Body						TRUE
	cg05152589	0.42	0.054	0.073	0.159	0.077	0.124	0.489	0.147	0.085	0.269	0.631898	0.816929	0.0782	0.2288	0.1506	cg05152589	cg05152589	38679560	CRAAAAAACAAATAAATACTAATAAACRAAACACRAAAATACAAAACTCC			II			GTTCGAACACCGCAGCGGTGGGGACGGTGGGTCCGGCGGGCGCCGGGAGGAGGACACCAG[CG]GAGCCCTGCACTCTCGTGCCCCGCTCACCAGCATCTACTTGCCCCCTCGTTCCTTCCCCA	37	3	85008678	CGGAGCCCTGCACTCTCGTGCCCCGCTCACCAGCATCTACTTGCCCCCTC	F	CADM2;CADM2;CADM2;CADM2	NM_001167674;NM_001167675;NM_001167675;NM_001167674	5'UTR;1stExon;5'UTR;1stExon	chr3:85008284-85008837	Island			DMR		3:85090497-85092079			CADM2;CADM2;CADM2;CADM2;CADM2	ENST00000383699.3;ENST00000383699.3;ENST00000485126.1;ENST00000485126.1;ENST00000407528.2	5'UTR;1stExon;1stExon;5'UTR;TSS200	CADM2;CADM2;CADM2;CADM2;CADM2;CADM2	ENST00000383699.3;ENST00000383699.3;ENST00000473523.1;ENST00000485126.1;ENST00000485126.1;ENST00000407528.2	5'UTR;1stExon;5'UTR;1stExon;5'UTR;TSS200
	cg05435765	0.128	0.13	0.066	0.144	0.103	0.112	0.085	0.131	0.066	0.09	0.0754188	0.281947	-0.0318	0.0896	0.1214	cg05435765	cg05435765	19704156	ATATACAAATCTCATCAAACTACTACATTATCRAACAAATAATTAATAAC			II			ATATTCTTGTTGTGTGCAAATCTCATCAGGCTGCTGCATTATCGAGCAGATGGTTAATAG[CG]CCCCCTGTAGGCGAGCAATGTACAACATACAAACCACAGGCCTTTACTGCCTTACTTTTC	37	3	85616414	TGTGCAAATCTCATCAGGCTGCTGCATTATCGAGCAGATGGTTAATAGCG	R	CADM2;CADM2;CADM2;CADM2;CADM2;CADM2	NM_001256505;NM_001256504;NM_001256503;NM_001256502;NM_001167675;NM_001167674	5'UTR;5'UTR;5'UTR;5'UTR;Body;Body
	cg06217406	0.061	0.063	0.059	0.154	0.062	0.103	0.298	0.103	0.102	0.26	0.43626	0.682896	-0.0202	0.1164	0.1366	cg06217406	cg06217406	27641882	AAATAAAATCCRCCAAAAATACTAAATAAAAACTTCAATTCTTCCTACCC			II			CATCTCTAAAGAGGTAAGATCCGCCAGGGGTGCTGAATGGGGGCTTCAGTTCTTCCTGCC[CG]AAGGGTCCTTGAGAAGCCTGTTTGTTTTTCCCGGCGCTTGTCTCCACCCATCCCCTTCTC	37	3	85007959	CGGGCAGGAAGAACTGAAGCCCCCATTCAGCACCCCTGGCGGATCTTACC	R	CADM2;CADM2	NM_001167674;NM_001167675	TSS200;TSS200	chr3:85008284-85008837	N_Shore			DMR		3:85090497-85092079	3:85007634-85008266	Unclassified_Cell_type_specific	CADM2;CADM2;CADM2	ENST00000407528.2;ENST00000383699.3;ENST00000485126.1	TSS1500;TSS200;TSS200	CADM2;CADM2;CADM2;CADM2	ENST00000407528.2;ENST00000383699.3;ENST00000473523.1;ENST00000485126.1	TSS1500;TSS200;TSS200;TSS200
	cg07002423	0.392	0.176	0.087	0.179	0.102	0.158	0.297	0.187	0.103	0.297	0.624867	0.812602	-0.0032	0.1962	0.1994	cg07002423	cg07002423	76791403	CRTTCTCCRCTTCTACAATATCTACRAACTCCTACTACAAAATAATCCCC			II			AAACGCAGCGCCGTTCTCCGCTTCTACAGTGTCTGCGGGCTCCTGCTACAAGGTAATCCC[CG]CCCCGGCGCAGGGAACATCAACTTCTCGCCCATTCCCCATCTTCCCCATTCCACCCCATA	37	3	85008828	GTTCTCCGCTTCTACAGTGTCTGCGGGCTCCTGCTACAAGGTAATCCCCG	R	CADM2;CADM2	NM_001167675;NM_001167674	Body;Body	chr3:85008284-85008837	Island			DMR		3:85090497-85092079			CADM2	ENST00000485126.1	5'UTR	CADM2	ENST00000485126.1	5'UTR
	cg07616554	0.156	0.183	0.15	0.154	0.257	0.247	0.287	0.169	0.181	0.153	0.433131	0.680298	0.025	0.2062	0.1812	cg07616554	cg07616554	99810342	ATCCCCTTTTAAACAACCAAAAACAATTTCCACTAACACAAAATATAACC			II			CATTTTCTTTAATCCCCTTTTAGGCAGCCAAGGGCAGTTTCCACTAACACAGAATGTAAC[CG]TTGTTGAAGGTGGAACTGCAATTTTGACCTGCAGGGTTGATCAAAATGATAACACCTCCC	37	3	85851234	CGGTTACATTCTGTGTTAGTGGAAACTGCCCTTGGCTGCCTAAAAGGGGA	R	CADM2;CADM2;CADM2;CADM2;CADM2-AS2;CADM2;CADM2;CADM2	NM_001256505;NM_001256504;NM_001256503;NM_001256502;NR_046752;NM_001167675;NM_001167674;NM_153184	5'UTR;5'UTR;5'UTR;5'UTR;Body;Body;Body;Body										CADM2-AS2	ENST00000467225.1	3'UTR	CADM2-AS2	ENST00000467225.1	3'UTR
	cg09864690	0.759	0.815	0.695	0.855	0.744	0.823	0.655	0.825	0.87	0.762	0.184156	0.441175	-0.0714	0.7446	0.816	cg09864690	cg09864690	45745216	ACCTTCTATATAAACAATAAAATCTATATACCCCATCTAAATCTTTATCC			II			TGAACTGGCAAACCTTCTATATAGACAATGAAATCTATGTACCCCATCTGAGTCTTTATC[CG]TTGATTCTCTATTTTTTTTCTTACAAAGGGTTTTCCAGTTTACATTGTGCATTCACCATT	37	3	85626259	CGGATAAAGACTCAGATGGGGTACATAGATTTCATTGTCTATATAGAAGG	R	CADM2;CADM2;CADM2;CADM2;CADM2;CADM2	NM_001256505;NM_001256504;NM_001256503;NM_001256502;NM_001167675;NM_001167674	5'UTR;5'UTR;5'UTR;5'UTR;Body;Body
	cg10996224	0.792	0.609	0.602	0.845	0.687	0.839	0.715	0.837	0.79	0.84	0.174892	0.429803	-0.0768	0.7172	0.794	cg10996224	cg10996224	19787869	CCCCTATTCTATCCCACATAATCCCTAAAAAAACTTTAAAATAAAAACAC			II			GATTCATAATACTCTAGTTTGTTACATGTTCTGTGATATTCAATGTGCCTTAATTATGCA[CG]TGTCCTCATTTCAAAGCCTTTTCAGGGATCATGTGGGATAGAACAGGGGTCTGGCTGTAA	37	3	85017543	CCCTGTTCTATCCCACATGATCCCTGAAAAGGCTTTGAAATGAGGACACG	F	CADM2;CADM2	NM_001167675;NM_001167674	Body;Body						TRUE
	cg11700298	0.763	0.874	0.83	0.869	0.717	0.904	0.699	0.906	0.861	0.87	0.0131147	0.127179	-0.1106	0.774	0.8846	cg11700298	cg11700298	48770282	CTTATATAACTACTACCAAATACAACCAACRCATAACCATAAAAATTAAC			II			TTGGCTTATTTCTTATATGACTACTGCCAAATGCAGCCAACGCATGGCCATGGGAGTTGG[CG]CTGCAGGAGAGGCAGACATTCCACATGGAGGAAGTTGGAAGGACTGAAAAGTCAACGCTA	37	3	85609669	CGCCAACTCCCATGGCCATGCGTTGGCTGCATTTGGCAGTAGTCATATAA	R	CADM2;CADM2;CADM2;CADM2;CADM2;CADM2	NM_001256505;NM_001256504;NM_001256503;NM_001256502;NM_001167675;NM_001167674	5'UTR;5'UTR;5'UTR;5'UTR;Body;Body
	cg12458207	0.053	0.053	0.047	0.093	0.049	0.081	0.258	0.077	0.052	0.103	0.736351	0.876765	0.0104	0.0918	0.0814	cg12458207	cg12458207	59631197	CCCTACTCTCTAATACRACAAAAAACAATAACAATTTACACCAACCCCTC			II			CCACCCCCTCCCCCTACTCTCTGGTGCGGCAGGGGGCAGTGGCAGTTTGCACCAGCCCCT[CG]AATTTCTAACACTGGCTCAGCCCTGCCTTCCCAGCAGTCAGCCCCTTACGCGGCACCTTT	37	3	85008991	CGAGGGGCTGGTGCAAACTGCCACTGCCCCCTGCCGCACCAGAGAGTAGG	R	CADM2;CADM2	NM_001167675;NM_001167674	Body;Body	chr3:85008284-85008837	S_Shore			DMR		3:85090497-85092079			CADM2	ENST00000485126.1	5'UTR	CADM2	ENST00000485126.1	5'UTR
	cg12541174	0.47	0.657	0.495	0.65	0.398	0.692	0.448	0.728	0.508	0.709	0.000507988	0.0425576	-0.2234	0.4638	0.6872	cg12541174	cg12541174	9658402	ACTAAATAACAAAATACTTCCCAACCCAACAATTATTAAATCCAACACAC			II			TAGGTCAGTTTAATGAAGATGAATAGCAAAATTAAAATAGGATTTCCATGCTATTTTTTA[CG]TGTGTTGGACTTAATAACTGTTGGGCTGGGAAGCATTCTGTTATCCAGTTCTTCCTTCAG	37	3	85014816	CGTGTGTTGGACTTAATAACTGTTGGGCTGGGAAGCATTCTGTTATCCAG	F	CADM2;CADM2	NM_001167675;NM_001167674	Body;Body
	cg12989890	0.031	0.039	0.036	0.068	0.048	0.056	0.351	0.084	0.042	0.22	0.627019	0.813941	0.0082	0.1016	0.0934	cg12989890	cg12989890	83604203	TAACCAAAAAACAATATCTATCCCTAACCAAAATAAAAACAAAACCTCCA	68714573	TAACCGAAAAACGATATCTATCCCTAACCGAAATAAAAACGAAACCTCCG	I	C	Grn	GGGAGTTTCCATTGGCCGGGGGGCGGTGTCTGTCCCTGGCCGGGGTGGGGGCGGGGCCTC[CG]CCGCTCTGAGCTTGCCCTTGTGTCTGGTGCTTCGTAGAGCTGCCGCCGTCGCCGCTGCCG	37	3	85008105	TGGCCGGGGGGCGGTGTCTGTCCCTGGCCGGGGTGGGGGCGGGGCCTCCG	R	CADM2;CADM2	NM_001167674;NM_001167675	TSS200;TSS200	chr3:85008284-85008837	N_Shore	high-CpG:85090721-85090917		DMR		3:85090497-85092079	3:85007634-85008266	Unclassified_Cell_type_specific	CADM2;CADM2;CADM2	ENST00000407528.2;ENST00000383699.3;ENST00000485126.1	TSS1500;TSS200;TSS200	CADM2;CADM2;CADM2;CADM2	ENST00000407528.2;ENST00000383699.3;ENST00000473523.1;ENST00000485126.1	TSS1500;TSS200;TSS200;TSS200
	cg13331200	0.506	0.298	0.209	0.319	0.261	0.3	0.529	0.35	0.249	0.405	0.928075	0.970433	0.0164	0.3508	0.3344	cg13331200	cg13331200	15604827	AAAAAAACTATTTCACAATACCCCATTCTACAAATACTTTACCACTACCA	83728240	AAAAAAACTATTTCGCGATACCCCATTCTACGAATACTTTACCGCTACCG	I	C	Grn	GGAGGAGGAGGAGAAGAAACTATTTCGCGATACCCCATTCTGCGGGTGCTTTGCCGCTGC[CG]CTTCTGCTGCCGCCGATCCGAGTCCGCGGGTTCGAACACCGCAGCGGTGGGGACGGTGGG	37	3	85008587	CGGCAGCGGCAAAGCACCCGCAGAATGGGGTATCGCGAAATAGTTTCTTC	R	CADM2;CADM2;CADM2;CADM2	NM_001167674;NM_001167675;NM_001167675;NM_001167674	5'UTR;1stExon;5'UTR;1stExon	chr3:85008284-85008837	Island			DMR		3:85090497-85092079			CADM2;CADM2;CADM2;CADM2;CADM2	ENST00000383699.3;ENST00000383699.3;ENST00000485126.1;ENST00000485126.1;ENST00000407528.2	5'UTR;1stExon;1stExon;5'UTR;TSS200	CADM2;CADM2;CADM2;CADM2;CADM2;CADM2;CADM2	ENST00000383699.3;ENST00000383699.3;ENST00000473523.1;ENST00000473523.1;ENST00000485126.1;ENST00000485126.1;ENST00000407528.2	5'UTR;1stExon;1stExon;5'UTR;1stExon;5'UTR;TSS200
	cg14312063	0.676	0.787	0.697	0.721	0.827	0.841	0.758	0.784	0.462	0.836	0.0857187	0.300224	-0.1098	0.684	0.7938	cg14312063	cg14312063	31725581	TATCATATATACCAAAATCTCCRTAAAAACAAACAACACATTCTCCCTAC			II			AATTTCAGATATGTCATGTGTGCCAGAATCTCCGTGAAGGCAGACAGCACATTCTCCCTG[CG]TACACCGCCGAGTCCCATTTCTCACCTTTCACACCCCCATCCTCACACAAGTAACCCGGG	37	3	85010606	CGCAGGGAGAATGTGCTGTCTGCCTTCACGGAGATTCTGGCACACATGAC	R	CADM2;CADM2	NM_001167675;NM_001167674	Body;Body	chr3:85008284-85008837	S_Shore					3:85093296-85093504
	cg15355387	0.049	0.063	0.042	0.095	0.048	0.085	0.32	0.096	0.068	0.117	0.632136	0.817069	0.0142	0.1054	0.0912	cg15355387	cg15355387	67714588	CTTCATTAATCAACRCTTTACACTCAAAAAAAATTCAACCAATCRCCACC			II			CTGGCCCAGGCACCACGAATTCCAGAACATGCTGGGGACACGGCTAACCCCGCCCCCTCG[CG]GTGGCGATTGGCTGAACCCTTCCTGAGTGCAAAGCGCTGATTAATGAAGGCAGTTGTCTC	37	3	85007817	TTCATTAATCAGCGCTTTGCACTCAGGAAGGGTTCAGCCAATCGCCACCG	F	CADM2;CADM2	NM_001167674;NM_001167675	TSS1500;TSS1500	chr3:85008284-85008837	N_Shore			DMR		3:85090497-85092079	3:85007634-85008266	Unclassified_Cell_type_specific	CADM2;CADM2;CADM2	ENST00000383699.3;ENST00000485126.1;ENST00000407528.2	TSS1500;TSS1500;TSS1500	CADM2;CADM2;CADM2;CADM2	ENST00000383699.3;ENST00000473523.1;ENST00000485126.1;ENST00000407528.2	TSS1500;TSS1500;TSS1500;TSS1500
	cg15823315	0.474	0.398	0.423	0.458	0.522	0.533	0.484	0.558	0.446	0.349	0.785712	0.902851	0.0106	0.4698	0.4592	cg15823315	cg15823315	41790860	AACAAATATACATTACAAACAATAATATTTACTCTTTTATAATATCCCAC			II			TCCACTCCAGGGCATCGAGGAAGAGGCCGGCATTTCTCCTCTCTGCCTGTAAAGCTGACA[CG]TGGGATATTACAAAAGAGTAAATACCATTGTCTGTAATGCATATCTGTCTTGGTATAAAG	37	3	85130923	CGTGGGATATTACAAAAGAGTAAATACCATTGTCTGTAATGCATATCTGT	F	CADM2;CADM2	NM_001167675;NM_001167674	Body;Body
	cg18417777	0.777	0.774	0.851	0.868	0.756	0.86	0.75	0.85	0.913	0.829	0.587651	0.789389	-0.0268	0.8094	0.8362	cg18417777	cg18417777	59789820	AACAATTTAAAAACTATTTAAACTTTCATATTTACCATAATCCCAAACAC			II			AGATTTTAAAGGGCAATTTAGAAACTGTTTGAACTTTCATATTTGCCATAATCCCAAACA[CG]GGTAAAGCAGTTGTAATATATAATATCAGTCGCTTCTTTGTACTTATATATGGCTCATAG	37	3	85877401	GCAATTTAGAAACTGTTTGAACTTTCATATTTGCCATAATCCCAAACACG	R	CADM2-AS2;CADM2;CADM2;CADM2;CADM2;CADM2;CADM2;CADM2	NR_046752;NM_001256505;NM_001256504;NM_001256503;NM_001256502;NM_001167675;NM_001167674;NM_153184	TSS1500;5'UTR;5'UTR;5'UTR;5'UTR;Body;Body;Body										CADM2-AS2	ENST00000467225.1	TSS1500	CADM2-AS2	ENST00000467225.1	TSS1500
	cg18458597	0.771	0.882	0.653	0.918	0.748	0.91	0.827	0.92	0.901	0.932	0.00202571	0.0634717	-0.1324	0.78	0.9124	cg18458597	cg18458597	9725502	TCACAATATATAATCAAAATTAATAATTTTAAAACTTTCCTCCTTTACCC			II			TTCACATCGTTATTTCTTCCTTTAGCTAAAACTGCAATGTGAGGTGACCCAAAGAAATTC[CG]GGTAAAGGAGGAAAGCCCTAAAATTATCAATTTTGATTACACATTGTGACTTGCCCTTAG	37	3	85544609	CGGGTAAAGGAGGAAAGCCCTAAAATTATCAATTTTGATTACACATTGTG	F	CADM2;CADM2	NM_001167675;NM_001167674	Body;Body						TRUE		3:85544600-85544761	Unclassified_Cell_type_specific
	cg18480946	0.736	0.728	0.658	0.88	0.723	0.918	0.679	0.888	0.897	0.88	0.0348183	0.19484	-0.1202	0.7386	0.8588	cg18480946	cg18480946	25660558	AAAACCATCTACTTCTTAATAAAACAACTCACRTTATTCCATCTCTACAC			II			AAAATAACAGTATTTTGTGCATTCATAATGATGAGCCATTAGCACTGTCTGTGAATAGAA[CG]TGCAGAGATGGAATAACGTGAGTTGTTTTACCAAGAAGCAGATGGTTCTAAGATCTGATA	37	3	85054782	CGTGCAGAGATGGAATAACGTGAGTTGTTTTACCAAGAAGCAGATGGTTC	F	CADM2;CADM2	NM_001167675;NM_001167674	Body;Body						TRUE
	cg19252617	0.738	0.909	0.932	0.943	0.925	0.954	0.864	0.954	0.905	0.94	0.00859833	0.106979	-0.0672	0.8728	0.94	cg19252617	cg19252617	83724992	CTCCATTACCCTAATTTATAAATTAAATTCTCTTTTCTAAAACTCTTTCC			II			GTACACGAGTCCTCCATTACCCTGGTTTGTGAATTAAGTTCTCTTTTCTGAAACTCTTTC[CG]TCTCTCCCCTGAGAAACTCCTACCCTAAAAAACTAAATATCTTTCCATCCTGTATCAGTC	37	3	85079961	CGGAAAGAGTTTCAGAAAAGAGAACTTAATTCACAAACCAGGGTAATGGA	R	CADM2;CADM2	NM_001167675;NM_001167674	Body;Body						TRUE
	cg19625237	0.777	0.846	0.9	0.874	0.693	0.887	0.76	0.839	0.911	0.869	0.283428	0.549595	-0.0548	0.8082	0.863	cg19625237	cg19625237	58794958	TATTAAACCTATTTACAAAATTTTCTTTACTTTCTTTATAATTAAACCCC			II			GATTTCAAAACACTTAATTAAATATTTAAAAATATTTTTGCCATGAAGTGAAAGAGAATA[CG]GGGCTTAATTATAAAGAAAGTAAAGAAAATTTTGCAAACAGGTTTAATATTTCAAACTAT	37	3	85005177	CGGGGCTTAATTATAAAGAAAGTAAAGAAAATTTTGCAAACAGGTTTAAT	F				chr3:85008284-85008837	N_Shelf
	cg19818200	0.853	0.944	0.764	0.974	0.802	0.947	0.799	0.962	0.958	0.953	0.00568288	0.0909814	-0.1208	0.8352	0.956	cg19818200	cg19818200	68657868	AAATTCAAAAATCTACTCAACTAAAAACTTTATACCTATATCTATATATC			II			TTAGCACATCAGAGTTCAAAAGTCTACTCAGCTAGAAACTTTATACCTATGTCTATATAT[CG]TTAAATGTGGCTATGCCTCTCCTGTTTTCATTTACTTATATCTTGTATAATTCCTCACTC	37	3	85877734	AGTTCAAAAGTCTACTCAGCTAGAAACTTTATACCTATGTCTATATATCG	R	CADM2-AS2;CADM2;CADM2;CADM2;CADM2;CADM2;CADM2;CADM2	NR_046752;NM_001256505;NM_001256504;NM_001256503;NM_001256502;NM_001167675;NM_001167674;NM_153184	TSS1500;5'UTR;5'UTR;5'UTR;5'UTR;Body;Body;Body										CADM2-AS2	ENST00000467225.1	TSS1500	CADM2-AS2	ENST00000467225.1	TSS1500
	cg19922497	0.551	0.682	0.584	0.758	0.583	0.789	0.516	0.757	0.777	0.557	0.170909	0.424739	-0.1064	0.6022	0.7086	cg19922497	cg19922497	98779169	CCATCTAAAATCTAAATTCCTTTCCTCTTACAACATTATCATTACAAAAC			II			GTGGCTTTCTGCCATCTAGGATCTAAGTTCCTTTCCTCTTGCAGCATTATCATTGCAAAG[CG]TCCTGAAATCTGCTTCTGGTCAGCAGAGGAATGGGAGAAAATCGAGACCAGTCCACTTCT	37	3	85410842	CGCTTTGCAATGATAATGCTGCAAGAGGAAAGGAACTTAGATCCTAGATG	R	CADM2;CADM2	NM_001167675;NM_001167674	Body;Body
	cg20120218	0.859	0.965	0.889	0.967	0.9	0.97	0.908	0.968	0.967	0.962	0.00526903	0.0884279	-0.0618	0.9046	0.9664	cg20120218	cg20120218	51810836	CCTATAAATCACTTTCCTTCCTTATACTAATAATACCTATTATATATACC			II			CATTGGATGAACCTGTAAATCACTTTCCTTCCTTGTGCTAGTGATGCCTATTATATATAC[CG]CTTTGTAACCTGCCACACATCATTGACATTATTCTAGTGTGCATTTTTTTCCCTCCCTGC	37	3	85071786	CTGTAAATCACTTTCCTTCCTTGTGCTAGTGATGCCTATTATATATACCG	R	CADM2;CADM2	NM_001167675;NM_001167674	Body;Body						TRUE
	cg20541723	0.03	0.033	0.033	0.078	0.037	0.08	0.352	0.056	0.036	0.181	0.610869	0.803907	0.012	0.0976	0.0856	cg20541723	cg20541723	90768929	ATACAAAACRCTAATTAATAAAAACAATTATCTCRCCTACAAATTCRAAC			II			ACCCTTCCTGAGTGCAAAGCGCTGATTAATGAAGGCAGTTGTCTCGCCTGCAAGTTCGGG[CG]AGACATCTCTAAAGAGGTAAGATCCGCCAGGGGTGCTGAATGGGGGCTTCAGTTCTTCCT	37	3	85007894	CGCCCGAACTTGCAGGCGAGACAACTGCCTTCATTAATCAGCGCTTTGCA	R	CADM2;CADM2	NM_001167674;NM_001167675	TSS1500;TSS1500	chr3:85008284-85008837	N_Shore			DMR		3:85090497-85092079	3:85007634-85008266	Unclassified_Cell_type_specific	CADM2;CADM2;CADM2	ENST00000383699.3;ENST00000485126.1;ENST00000407528.2	TSS1500;TSS1500;TSS1500	CADM2;CADM2;CADM2;CADM2	ENST00000383699.3;ENST00000473523.1;ENST00000485126.1;ENST00000407528.2	TSS1500;TSS1500;TSS1500;TSS1500
	cg21518974	0.66	0.701	0.674	0.701	0.582	0.728	0.69	0.734	0.724	0.749	0.12415	0.36123	-0.0566	0.666	0.7226	cg21518974	cg21518974	45643938	ATAAAAACCACTAACCCTCACAATAAATATTACAATTCTTAAAAACAACA	43715228	ATAAAAACCGCTAACCCTCGCGATAAATATTACAATTCTTAAAAACGACG	I	T	Red	CTGACTTAAAGAATAGAAGCCGCTGACCCTCGCGGTGAGTGTTACAGTTCTTAAAGGCGG[CG]TGTCCGGAGTTTGTTCCTTCTGATGTTCAGATGTGTTCGGAGTTTCTTCCTTCTGGTGGG	37	3	85553266	CGCCGCCTTTAAGAACTGTAACACTCACCGCGAGGGTCAGCGGCTTCTAT	R	CADM2;CADM2	NM_001167675;NM_001167674	Body;Body							3:85635926-85636929
	cg21593690	0.543	0.358	0.525	0.59	0.494	0.453	0.511	0.459	0.671	0.381	0.115481	0.348307	0.1006	0.5488	0.4482	cg21593690	cg21593690	61689835	CACCTATCCACCTTCCTATCTATATCAACATATAATTCATATTTTCTCAC			II			AAAAAATGAATGAGTGCAGGAACCTGGGAATGGGATGTATTTATCTGCTGAAAGAGAAGA[CG]TGAGAAAATATGAATCATATGTTGACATAGATAGGAAGGTGGATAGGTGTGTATTACTCA	37	3	85210792	CGTGAGAAAATATGAATCATATGTTGACATAGATAGGAAGGTGGATAGGT	F	CADM2;CADM2	NM_001167675;NM_001167674	Body;Body
	cg21789965	0.842	0.864	0.722	0.924	0.723	0.942	0.783	0.91	0.933	0.89	0.0547697	0.241651	-0.1054	0.8006	0.906	cg21789965	cg21789965	82725321	AAATCTTCCTACATCATATACTATCTAAACACATCACACTAATTTTAATC			II			ACACCGTATTGTATATTTCCCTACATACCAATTTGGATAATTGGAGTTAATGAGACCAAA[CG]ATCAAAACTAGTGTGATGTGTTCAGATAGTACATGATGTAGGAAGATCCAGCTATAAAAC	37	3	85552828	CGATCAAAACTAGTGTGATGTGTTCAGATAGTACATGATGTAGGAAGATC	F	CADM2;CADM2;CADM2;CADM2;CADM2;CADM2	NM_001256505;NM_001256504;NM_001256503;NM_001256502;NM_001167675;NM_001167674	TSS1500;TSS1500;TSS1500;TSS1500;Body;Body
	cg22380921	0.477	0.248	0.452	0.322	0.248	0.299	0.646	0.348	0.265	0.367	0.187951	0.445787	0.1008	0.4176	0.3168	cg22380921	cg22380921	8777827	RCCRAAACRAAAATTACCTTATAACAAAAACCCRCAAACACTATAAAAAC			II			TCGTTCCTTCCCCAGCCCTTTAGAGAAGGGACCATGATTTGGAAACGCAGCGCCGTTCTC[CG]CTTCTACAGTGTCTGCGGGCTCCTGCTACAAGGTAATCCCCGCCCCGGCGCAGGGAACAT	37	3	85008786	CCGGGGCGGGGATTACCTTGTAGCAGGAGCCCGCAGACACTGTAGAAGCG	F	CADM2;CADM2	NM_001167675;NM_001167674	1stExon;1stExon	chr3:85008284-85008837	Island			DMR		3:85090497-85092079			CADM2;CADM2;CADM2;CADM2	ENST00000383699.3;ENST00000485126.1;ENST00000485126.1;ENST00000407528.2	1stExon;1stExon;5'UTR;1stExon	CADM2;CADM2;CADM2;CADM2;CADM2	ENST00000383699.3;ENST00000473523.1;ENST00000485126.1;ENST00000485126.1;ENST00000407528.2	1stExon;5'UTR;1stExon;5'UTR;1stExon
	cg22522166	0.945	0.928	0.956	0.956	0.875	0.974	0.917	0.956	0.954	0.957	0.185111	0.442351	-0.0248	0.9294	0.9542	cg22522166	cg22522166	17722896	ATAAATCACAATCTACACTTCRAAAATTACTAAACACTTCTTATTCACAC			II			AGTCTTTTCTGCATTTCATTAATTCTCTTAGAGTGCACTGTGTTAAGGCAGAATGTATTA[CG]TGTGAATAAGAAGTGTCCAGTAATTTTCGAAGTGCAGATTGTGATCCATTAGTGAATTAC	37	3	85553060	CGTGTGAATAAGAAGTGTCCAGTAATTTTCGAAGTGCAGATTGTGATCCA	F	CADM2;CADM2;CADM2;CADM2;CADM2;CADM2	NM_001256505;NM_001256504;NM_001256503;NM_001256502;NM_001167675;NM_001167674	TSS1500;TSS1500;TSS1500;TSS1500;Body;Body
	cg23188336	0.903	0.947	0.798	0.94	0.752	0.936	0.883	0.935	0.915	0.939	0.00370963	0.0776621	-0.0892	0.8502	0.9394	cg23188336	cg23188336	49694109	ACCTAAACATTAATATAATAAACTAACTATAAACCRAATTTCAATACCAC			II			TGTTCATTTTTTCATTGACATACCAGTGTGTGGGTATCTTCAAGTTATATGTATTGCAGT[CG]TGGCACTGAAACCCGGTCCATAGCCAGTTCACCACATCAATGCTTAGGCCCAAGGAAGAT	37	3	85178247	CGTGGCACTGAAACCCGGTCCATAGCCAGTTCACCACATCAATGCTTAGG	F	CADM2;CADM2	NM_001167675;NM_001167674	Body;Body
	cg23368410	0.817	0.878	0.854	0.915	0.784	0.874	0.779	0.9	0.933	0.85	0.234907	0.49927	-0.05	0.8334	0.8834	cg23368410	cg23368410	8792275	TACCATAATCCCAAACACRAATAAAACAATTATAATATATAATATCAATC			II			ACTTTCATATTTGCCATAATCCCAAACACGGGTAAAGCAGTTGTAATATATAATATCAGT[CG]CTTCTTTGTACTTATATATGGCTCATAGGAAAGGTAAGCATCTGTGTTCTAAACAAAAAT	37	3	85877433	GCCATAATCCCAAACACGGGTAAAGCAGTTGTAATATATAATATCAGTCG	R	CADM2-AS2;CADM2;CADM2;CADM2;CADM2;CADM2;CADM2;CADM2	NR_046752;NM_001256505;NM_001256504;NM_001256503;NM_001256502;NM_001167675;NM_001167674;NM_153184	TSS1500;5'UTR;5'UTR;5'UTR;5'UTR;Body;Body;Body										CADM2-AS2	ENST00000467225.1	TSS1500	CADM2-AS2	ENST00000467225.1	TSS1500
	cg24183359	0.957	0.968	0.944	0.957	0.958	0.953	0.963	0.941	0.95	0.946	0.906497	0.960972	0.0014	0.9544	0.953	cg24183359	cg24183359	83784929	AATACTAACACTAACATCAAACAACCTTTAATTCAAATAACATAACTATC			II			GTTGAGGAGGCTTTAGACTTAAACGTTCAAGTAAATCATCAAATATTATAAAACATGAAG[CG]ACAGCTATGCTATTTGAACCAAAGGCTGCCTGATGCCAGTGCCAGCACTGCTACTCACCA	37	3	85007422	GTGCTGGCACTGGCATCAGGCAGCCTTTGGTTCAAATAGCATAGCTGTCG	F	CADM2;CADM2	NM_001167675;NM_001167674	TSS1500;TSS1500	chr3:85008284-85008837	N_Shore								CADM2;CADM2;CADM2	ENST00000383699.3;ENST00000485126.1;ENST00000407528.2	TSS1500;TSS1500;TSS1500	CADM2;CADM2;CADM2;CADM2	ENST00000383699.3;ENST00000473523.1;ENST00000485126.1;ENST00000407528.2	TSS1500;TSS1500;TSS1500;TSS1500
	cg24433477	0.938	0.946	0.83	0.952	0.876	0.946	0.796	0.947	0.959	0.943	0.0446586	0.218974	-0.067	0.8798	0.9468	cg24433477	cg24433477	7788455	CATTAAAATAATTTCACTAACAATAAACATCAAAATATTCCAATTAATAC			II			AAAGGAGGATAGGAGTGTGCATAGCTACTATAGCCCATTACAGTGACAAAAGGGATTTAG[CG]TATTAACTGGAATATTTTGATGCCCATTGCTAGTGAAACTACCTTAATGACTAAAGCAAT	37	3	85042454	ATTAAGGTAGTTTCACTAGCAATGGGCATCAAAATATTCCAGTTAATACG	F	CADM2;CADM2	NM_001167675;NM_001167674	Body;Body						TRUE
	cg24621982	0.023	0.03	0.027	0.051	0.028	0.056	0.271	0.056	0.037	0.156	0.54991	0.764691	0.0074	0.0772	0.0698	cg24621982	cg24621982	46600554	CCCCTTCTCTCATTAACCAAACCTAATAAACRAAAAAATTTCCATTAACC			II			TCTCCACCCATCCCCTTCTCTCATTGGCCAGACCTGGTGGGCGGGGGAGTTTCCATTGGC[CG]GGGGGCGGTGTCTGTCCCTGGCCGGGGTGGGGGCGGGGCCTCCGCCGCTCTGAGCTTGCC	37	3	85008061	CCCTTCTCTCATTGGCCAGACCTGGTGGGCGGGGGAGTTTCCATTGGCCG	R	CADM2;CADM2	NM_001167674;NM_001167675	TSS200;TSS200	chr3:85008284-85008837	N_Shore	high-CpG:85090721-85090917		DMR		3:85090497-85092079	3:85007634-85008266	Unclassified_Cell_type_specific	CADM2;CADM2;CADM2	ENST00000407528.2;ENST00000383699.3;ENST00000485126.1	TSS1500;TSS200;TSS200	CADM2;CADM2;CADM2;CADM2	ENST00000407528.2;ENST00000383699.3;ENST00000473523.1;ENST00000485126.1	TSS1500;TSS200;TSS200;TSS200
	cg24816464	0.575	0.597	0.607	0.582	0.516	0.594	0.587	0.579	0.585	0.598	0.6607	0.834276	-0.016	0.574	0.59	cg24816464	cg24816464	7626333	AATCAAACTACATACACTTCACATACAATTAAAAACAACACAAAAATTCA	71769154	AATCGAACTACGTACGCTTCGCGTACAATTAAAAACAACGCAAAAATTCG	I	A	Red	GACTGCCCTGAGGAGGCCGGGAGCGGAGGGCTGGGCCAGCCAGCGGGCGGGCGAAGATGC[CG]AACTTCTGCGCTGCCCCCAACTGCACGCGAAGCGCACGCAGTCCGACCTGGCCTTCTTCA	37	3	86061715	GGTCGGACTGCGTGCGCTTCGCGTGCAGTTGGGGGCAGCGCAGAAGTTCG	F	CADM2;CADM2;CADM2	NM_001167675;NM_001167674;NM_153184	Body;Body;Body							3:86144264-86144476			CADM2-AS1	ENST00000476021.1	3'UTR	CADM2-AS1	ENST00000476021.1	3'UTR
	cg25304608	0.032	0.039	0.037	0.077	0.031	0.059	0.097	0.048	0.044	0.137	0.175416	0.430456	-0.0238	0.0482	0.072	cg25304608	cg25304608	36806597	AATTCTTCCTACCCRAAAAATCCTTAAAAAACCTATTTATTTTTCCCRAC			II			ATGGGGGCTTCAGTTCTTCCTGCCCGAAGGGTCCTTGAGAAGCCTGTTTGTTTTTCCCGG[CG]CTTGTCTCCACCCATCCCCTTCTCTCATTGGCCAGACCTGGTGGGCGGGGGAGTTTCCAT	37	3	85007995	CGCCGGGAAAAACAAACAGGCTTCTCAAGGACCCTTCGGGCAGGAAGAAC	R	CADM2;CADM2	NM_001167675;NM_001167674	TSS200;TSS200	chr3:85008284-85008837	N_Shore			DMR		3:85090497-85092079	3:85007634-85008266	Unclassified_Cell_type_specific	CADM2;CADM2;CADM2	ENST00000407528.2;ENST00000383699.3;ENST00000485126.1	TSS1500;TSS200;TSS200	CADM2;CADM2;CADM2;CADM2	ENST00000407528.2;ENST00000383699.3;ENST00000473523.1;ENST00000485126.1	TSS1500;TSS200;TSS200;TSS200
	cg25429559	0.724	0.869	0.722	0.832	0.765	0.894	0.729	0.852	0.803	0.817	0.00598347	0.092929	-0.1042	0.7486	0.8528	cg25429559	cg25429559	7771839	TTCAAACRCTTAACTTATTTCTTATATAACTACTACCAAATACAACCAAC			II			AAGAAAACAGATTCAGGCGCTTGGCTTATTTCTTATATGACTACTGCCAAATGCAGCCAA[CG]CATGGCCATGGGAGTTGGCGCTGCAGGAGAGGCAGACATTCCACATGGAGGAAGTTGGAA	37	3	85609649	TCAGGCGCTTGGCTTATTTCTTATATGACTACTGCCAAATGCAGCCAACG	R	CADM2;CADM2;CADM2;CADM2;CADM2;CADM2	NM_001256505;NM_001256504;NM_001256503;NM_001256502;NM_001167675;NM_001167674	5'UTR;5'UTR;5'UTR;5'UTR;Body;Body
	cg25649680	0.035	0.047	0.042	0.054	0.036	0.062	0.09	0.056	0.051	0.234	0.158518	0.408819	-0.0398	0.0508	0.0906	cg25649680	cg25649680	89739834	TTCAATTCTTCCTACCCRAAAAATCCTTAAAAAACCTATTTATTTTTCCC			II			TGAATGGGGGCTTCAGTTCTTCCTGCCCGAAGGGTCCTTGAGAAGCCTGTTTGTTTTTCC[CG]GCGCTTGTCTCCACCCATCCCCTTCTCTCATTGGCCAGACCTGGTGGGCGGGGGAGTTTC	37	3	85007992	TCAGTTCTTCCTGCCCGAAGGGTCCTTGAGAAGCCTGTTTGTTTTTCCCG	R	CADM2;CADM2	NM_001167674;NM_001167675	TSS200;TSS200	chr3:85008284-85008837	N_Shore			DMR		3:85090497-85092079	3:85007634-85008266	Unclassified_Cell_type_specific	CADM2;CADM2;CADM2	ENST00000407528.2;ENST00000383699.3;ENST00000485126.1	TSS1500;TSS200;TSS200	CADM2;CADM2;CADM2;CADM2	ENST00000407528.2;ENST00000383699.3;ENST00000473523.1;ENST00000485126.1	TSS1500;TSS200;TSS200;TSS200
	cg25948255	0.649	0.721	0.668	0.753	0.724	0.726	0.58	0.712	0.857	0.743	0.589321	0.790376	-0.0354	0.6956	0.731	cg25948255	cg25948255	38748859	CACTATTTAAATTCTCTCCTATAACCTAAAAAACCATTTTTCATACCTTC			II			GTGTTTGGAGGCACTGTTTGGATTCTCTCCTGTGACCTGGAAAACCATTTTTCATGCCTT[CG]TTTCCTCATCTGTGAAAGGAAACTATACTACACTATAGTACCCACATCATAGGGCTGTTT	37	3	85512134	CGAAGGCATGAAAAATGGTTTTCCAGGTCACAGGAGAGAATCCAAACAGT	R	CADM2;CADM2	NM_001167675;NM_001167674	Body;Body						TRUE
	cg26113636	0.03	0.036	0.023	0.059	0.036	0.052	0.348	0.069	0.042	0.164	0.654512	0.830534	0.0198	0.0958	0.076	cg26113636	cg26113636	57697962	CACTCTAAACTTACCCTTATATCTAATACTTCATAAAACTACCACCATCA	64616134	CGCTCTAAACTTACCCTTATATCTAATACTTCGTAAAACTACCGCCGTCG	I	C	Grn	CGGGGCCTCCGCCGCTCTGAGCTTGCCCTTGTGTCTGGTGCTTCGTAGAGCTGCCGCCGT[CG]CCGCTGCCGCTGCCGCCACAGCCGCCGCTGCAGCCGGAGCATCCGGGAGCCGCCACTGCC	37	3	85008156	CGCTCTGAGCTTGCCCTTGTGTCTGGTGCTTCGTAGAGCTGCCGCCGTCG	R	CADM2;CADM2;CADM2;CADM2	NM_001167674;NM_001167675;NM_001167675;NM_001167674	5'UTR;1stExon;5'UTR;1stExon	chr3:85008284-85008837	N_Shore	high-CpG:85090721-85090917		DMR		3:85090497-85092079	3:85007634-85008266	Unclassified_Cell_type_specific	CADM2;CADM2;CADM2;CADM2;CADM2	ENST00000407528.2;ENST00000383699.3;ENST00000383699.3;ENST00000485126.1;ENST00000485126.1	TSS1500;5'UTR;1stExon;1stExon;5'UTR	CADM2;CADM2;CADM2;CADM2;CADM2;CADM2;CADM2	ENST00000407528.2;ENST00000383699.3;ENST00000383699.3;ENST00000473523.1;ENST00000473523.1;ENST00000485126.1;ENST00000485126.1	TSS1500;5'UTR;1stExon;1stExon;5'UTR;1stExon;5'UTR
	cg26410652	0.733	0.676	0.689	0.882	0.709	0.821	0.755	0.818	0.787	0.717	0.25762	0.523185	-0.0482	0.7346	0.7828	cg26410652	cg26410652	65793127	CCATCCCTTTATCCTAAACAAAACTAACTATAAAAAAAATTTAATTAAAC			II			CAGGACAAGTGCTTATAAAATGTGGTTAGGAAGCATTCTTTTTTCTTTTTTTTGCCTGTG[CG]TTTAACTAAATTCCTTTTACAGTCAGTTTTGCTCAGGATAAAGGGATGGAAAAACCTTAG	37	3	85120549	CATCCCTTTATCCTGAGCAAAACTGACTGTAAAAGGAATTTAGTTAAACG	F	CADM2;CADM2	NM_001167675;NM_001167674	Body;Body				chr3:85120525-85120525
[truncated: 15 more columns]
