# Supplementary material for: ADAMTS9-AS2 acts as an epigenetic brake to constrain DNMT3B-mediated CADM2 silencing in esophageal squamous cell carcinoma metastasis
Source: Front Immunol. 2026 Mar 6;17:1752827. doi: 10.3389/fimmu.2026.1752827 (PMC13003458; doi:10.3389/fimmu.2026.1752827)
Supplement: Supplementary Table 4 — Sample metadata and raw data file inventory for genome-wide methylation analysis. [file Table4.xlsx]

## Sheet: Sheet1
sample	group	sample_ID	Array_ID	Array Position	dat
ca-973	case	170549B_ca-973	201325940108	R07C01	201325940108_R07C01_Grn/Red.idat
con-973	control	170549B_con-973	201325940108	R08C01	201325940108_R08C01_Grn/Red.idat
ca-962	case	170549B_ca-962	201503470017	R01C01	201503470017_R01C01_Grn/Red.idat
con-962	control	170549B_con-962	201503470017	R02C01	201503470017_R02C01_Grn/Red.idat
ca-944	case	170549B_ca-944	201503470017	R03C01	201503470017_R03C01_Grn/Red.idat
con-944	control	170549B_con-944	201503470017	R04C01	201503470017_R04C01_Grn/Red.idat
ca-942	case	170549B_ca-942	201503470017	R05C01	201503470017_R05C01_Grn/Red.idat
con-942	control	170549B_con-942	201503470017	R06C01	201503470017_R06C01_Grn/Red.idat
ca-933	case	170549B_ca-933	201503470017	R07C01	201503470017_R07C01_Grn/Red.idat
con-933	control	170549B_con-933	201503470017	R08C01	201503470017_R08C01_Grn/Red.idat
